# Supplementary material for: Recharacterization data for a geriatric gastrin polycolonal antibody
Source: Data Brief. 2019 Apr 1;24:103886. doi: 10.1016/j.dib.2019.103886 (PMC6461591; doi:10.1016/j.dib.2019.103886)
Supplement: Multimedia component 2 [file mmc2.xlsx]

## Sheet: Fig 1
		Ratio antibody bound to free label
	Gastrin concentration (pM)	hG17ns	hG34ns	hsG17-Gly	hgG17-CFP
	10000	nd	nd	0.196	0.185
	1000	nd	nd	0.681	0.647
	100	0.002	0.022	1	0.922
	50	0.02	0.025	nd	nd
	20	0.062	0.056	nd	nd
	10	0.118	0.113	0.974	0.919
	5	0.207	0.195	nd	nd
	2	0.424	0.367	nd	nd
	1	0.548	0.603	0.982	1
	0.5	0.709	0.717	nd	nd
	0.2	0.961	1	nd	nd
	0.1	1	0.975	nd	nd
	nd, not done

## Sheet: Fig 2
		Ratio antibody bound to free label
		G17						G17 + Stripped Plasma
	Gastrin concentration (pM)	Run 1	Run 2	Run 3	Mean	SEM		Run 1	Run 2	Run 3	Mean	SEM
	100	0.002	0.008	0.007	0.00566667	0.00227303		0.004	0.001	0	0.00166667	0.00147196
	50	0.02	0.015	0.021	0.0186667	0.00227303		0.021	0.01	0.001	0.0106667	0.00708284
	20	0.062	0.048	0.049	0.053	0.00552268		0.035	0.035	0.024	0.0313333	0.00449073
	10	0.117	0.089	0.087	0.0976667	0.0118603		0.075	0.059	0.058	0.064	0.00674537
	5	0.207	0.151	0.186	0.181333	0.0200042		0.158	0.131	0.136	0.141667	0.0101571
	2	0.424	0.32	0.346	0.363333	0.038271		0.34	0.323	0.321	0.328	0.00738241
	1	0.547	0.556	0.568	0.557	0.00744983		0.506	0.483	0.467	0.485333	0.0138624
	0.5	0.709	0.741	0.754	0.734667	0.0163758		0.68	0.659	0.677	0.672	0.00803119
	0.2	0.961	0.908	1	0.956333	0.0326522		0.911	0.853	0.853	0.872333	0.0236784
	0.1	1	1	0.992	0.997333	0.00326599		1	1	1	1	0

## Sheet: Fig 3
		Ratio antibody bound to free label
	Gastrin concentration (pM)	Sigma	Phoenix	Anaspec
	100	0.009	0.008	0.016
	50	0.016	0.015	0.021
	20	0.053	0.05	0.058
	10	0.097	0.092	0.113
	5	0.164	0.155	0.177
	2	0.357	0.337	0.361
	1	0.577	0.545	0.554
	0.5	0.724	0.685	0.674
	0.2	0.965	0.913	0.905
	0.1	1	1	1

## Sheet: Fig 4
Patient Ref	Age	Gender	Gastrin (pM)
393	69	Female	1.2
378	20	Male	7
1102	62	Female	7.2
215	27	Female	7.4
218	58	Female	10
103	21	Female	10.4
278	59	Male	10.4
1234	68	Male	10.4
1090	49	Female	10.9
1014	30	Female	11.2
107	42	Male	12
1086	51	Female	12
265	55	Male	12
275	19	Male	12.4
399	20	Female	12.4
121	23	Female	12.4
888	28	Male	12.4
50	29	Female	12.4
341	60	Female	12.4
445	70	Female	12.4
1315	52	Female	12.6
1317	24	Female	12.8
377	60	Female	12.8
1019	65	Female	12.8
385	30	Female	13.2
616	51	Female	13.2
306	61	Male	13.2
1224	44	Female	13.4
350	26	Female	13.6
967	55	Female	13.6
443	63	Female	13.6
1231	57	Male	13.6
1280	63	Female	13.6
821	24	Female	14
829	42	Female	14
806	46	Male	14
1319	48	Female	14.2
550	21	Male	14.4
539	38	Female	14.4
1003	53	Female	14.4
566	21	Male	14.8
174	48	Male	14.8
890	63	Male	14.8
1323	58	Male	15
364	33	Male	15.2
69	58	Female	15.2
869	22	Female	15.6
669	31	Male	15.6
508	51	Female	15.6
622	52	Female	15.6
858	57	Male	15.6
313	68	Male	15.6
171	24	Male	16
1073	30	Female	16
317	41	Male	16
831	48	Female	16.4
816	55	Female	16.4
197	44	Female	16.8
630	49	Female	16.8
367	60	Female	16.8
249	42	Female	17.2
460	45	Female	17.2
892	56	Female	17.6
558	23	Male	18
759	46	Female	18.4
814	52	Female	18.4
1155	18	Female	18.6
298	46	Female	18.8
98	53	Male	18.8
617	53	Male	18.8
167	33	Male	19.2
484	66	Female	19.2
1304	35	Male	19.8
241	55	Male	19.8
725	19	Male	20
833	24	Female	20
145	42	Male	20
897	43	Female	20
1085	51	Female	20
1012	63	Female	20
1138	56	Female	21
930	25	Female	22
498	27	Female	22
974	40	Female	22
870	41	Female	22
676	41	Female	22
911	44	Male	22
979	45	Female	22
715	54	Male	22
182	55	Male	22
1041	68	Female	22
1130	56	Female	23
1067	60	Female	23
876	19	Female	24
877	23	Female	24
322	40	Female	24
1047	42	Male	24
441	47	Female	24
589	51	Female	24
123	56	Female	24
772	58	Female	24
785	69	Male	24
1131	52	Female	25
735	54	Female	26
950	60	Male	26
1235	70	Male	26
680	36	Female	28
774	49	Female	28
693	52	Female	28
1387	29	Female	29
1122	36	Male	30
698	38	Male	30
671	25	Female	32
854	29	Female	32
1179	49	Female	32.5
703	47	Female	34
819	27	Female	36
687	53	Male	36
691	24	Male	38
670	41	Female	38
899	46	Male	38
515	39	Female	44
302	40	Female	56
909	50	Female	60
958	40	Female	82
83	25	Female	86
